# Supplementary material for: Expectations and Experiences of Patients Recently Initiated to Centre-Based Dialysis Treatment
Source: Healthcare (Basel). 2022 May 12;10(5):897. doi: 10.3390/healthcare10050897 (PMC9141855; doi:10.3390/healthcare10050897)
Supplement: Supplementary file 1 [file healthcare-10-00897-s001.zip]

Archive with 1 entries (1 files):
- healthcare-1681658-supplementary.pdf
